# Supplementary material for: Partial Endothelial Nitric Oxide Synthase Deficiency Exacerbates Cognitive Deficit and Amyloid Pathology in the APPswe/PS1ΔE9 Mouse Model of Alzheimer’s Disease
Source: Int J Mol Sci. 2022 Jun 30;23(13):7316. doi: 10.3390/ijms23137316 (PMC9266765; doi:10.3390/ijms23137316)
Supplement: Supplementary file 1 [file ijms-23-07316-s001.zip]

Archive with 1 entries (1 files):
- ijms-1798576-supplementary.pdf
